# Supplementary material for: Multiomics profiling Identifies MCMBP as a prognostic biomarker and a potential immune-related target in pancreatic ductal adenocarcinoma via the JAK–STAT3 pathway
Source: Front Immunol. 2025 Nov 19;16:1621927. doi: 10.3389/fimmu.2025.1621927 (PMC12672452; doi:10.3389/fimmu.2025.1621927)
Supplement: Supplementary file 5 [file Table1.xlsx]

## Sheet: Sheet1
Protein Name	Dilution Ratio	Catalog Number	Brand	Origin
GAPDH	1:5000	10494-1-AP	Proteintech	Wuhan, CN
MCMBP	1:1000	19573-1-AP	Proteintech	Wuhan, CN
E-Cadherin	1:1000	A20798	ABclonal	Wuhan, CN
Snail	1:10000	A24806	ABclonal	Wuhan, CN
Vimentin	1:20000	A19607	ABclonal	Wuhan, CN
PD-L1	1:500	17952-1-AP	Proteintech	Wuhan, CN
Jak1	1:1000	A25841	ABclonal	Wuhan, CN
Phospho-Jak1	1:1000	AP1469	ABclonal	Wuhan, CN
Stat3	1:1000	A22434	ABclonal	Wuhan, CN
Phospho-Stat3	1:1000	AP0474	ABclonal	Wuhan, CN
